# Supplementary material for: Consequences of early life stress on genomic landscape of H3K4me3 in prefrontal cortex of adult mice
Source: BMC Genomics. 2018 Feb 9;19(Suppl 3):93. doi: 10.1186/s12864-018-4479-2 (PMC5836825; doi:10.1186/s12864-018-4479-2)
Supplement: Supplementary file 1 — Quality metrics of 12 sequenced ChIP-seq libraries (XLSX 11 kb) [file 12864_2018_4479_MOESM1_ESM.xlsx]

## Sheet: S2
Table S2: Quality metrics of 12 sequenced ChIP-seq libraries
sample_id	group	tissue; mark	litter group	# sequenced reads/pairs	% aligned reads/pairs	% uniquely mapped reads/pairs	fraction of reads with MAPQ			% duplicated reads/pairs	FriP	PhantomPeak QC metrics
							≥10	≥20	≥30			NRF	NSC	RSC	Qtag
smp_2	control	PF_Cortex; H3K4me3	c1	9431159	0.9501	0.675082	0.770908	0.753186	0.71522	0.122243	0.270056	0.877757	3.99754	3.04968	2
smp_4	control	PF_Cortex; H3K4me3	c1	9793717	0.9438	0.632766	0.739713	0.720106	0.681859	0.151305	0.208797	0.848695	4.84171	2.98121	2
smp_6	control	PF_Cortex; H3K4me3	c2	9738948	0.9571	0.652192	0.746305	0.728093	0.691588	0.159527	0.222763	0.840473	4.68988	2.61597	2
smp_12	control	PF_Cortex; H3K4me3	c3	10010348	0.9527	0.655046	0.750629	0.732982	0.697546	0.158793	0.245681	0.841207	4.06987	2.46708	2
smp_16	15m_stress	PF_Cortex; H3K4me3	hd1	7398987	0.9619	0.67064	0.760865	0.744095	0.711598	0.126933	0.251346	0.873067	4.14223	2.7696	2
Smp_17*	15m_stress	PF_Cortex; H3K4me3	hd1	716514	0.7853	0.601233	0.804127	0.789618	0.750944	0.107109	0.217087	0.892891	5.9195	1.24481	1
smp_18	15m_stress	PF_Cortex; H3K4me3	hd1	9516584	0.9528	0.672459	0.764499	0.746718	0.709159	0.143365	0.227571	0.856635	3.94306	2.48063	2
smp_22	15m_stress	PF_Cortex; H3K4me3	hd2	9378281	0.9499	0.653728	0.748512	0.730618	0.693259	0.160187	0.249887	0.839813	4.16923	2.59627	2
smp_24	3h_stress	PF_Cortex; H3K4me3	ms1	10344511	0.9406	0.672696	0.771022	0.753695	0.715269	0.154548	0.28576	0.845452	3.69812	2.7076	2
smp_25	3h_stress	PF_Cortex; H3K4me3	ms1	9736481	0.9549	0.692918	0.77637	0.759814	0.720651	0.147236	0.313748	0.852764	3.37036	2.65386	2
smp_26	3h_stress	PF_Cortex; H3K4me3	ms2	10583896	0.9569	0.695327	0.777734	0.761291	0.722181	0.13379	0.280028	0.86621	3.38839	2.65884	2
smp_27	3h_stress	PF_Cortex; H3K4me3	ms2	8870922	0.9516	0.686376	0.774583	0.758087	0.721839	0.14362	0.27632	0.85638	4.0345	2.82063	2
* Sample 17 was discarded from further analysis due to low sequencing depth
