# Supplementary material for: Consequences of early life stress on genomic landscape of H3K4me3 in prefrontal cortex of adult mice
Source: BMC Genomics. 2018 Feb 9;19(Suppl 3):93. doi: 10.1186/s12864-018-4479-2 (PMC5836825; doi:10.1186/s12864-018-4479-2)
Supplement: Supplementary file 3 — List of DAVID terms and MSigDB gene sets enriched in two identified clusters of genes whose promoters bear oppositely regulated H3K4me3 mark. (XLSX 34 kb) [file 12864_2018_4479_MOESM3_ESM.xlsx]

## Sheet: Table_S3
Table S3. List of DAVID terms and MSigDB gene sets enriched in two identified clusters of genes whose promoters bear oppositely regulated H3K4me3 mark.
CLUSTER 1								CLUSTER 2
List of top 30 MsigDB hallmark/curated gene sets enriched in the cluster 1								List of top 30 MsigDB hallmark/curated gene sets enriched in the cluster 2
Gene Set Name	# Genes in Gene Set (K)	Description	# Genes in Overlap (k)	k/K	p-value	FDR q-value		Gene Set Name	# Genes in Gene Set (K)	Description	# Genes in Overlap (k)	k/K	p-value	FDR q-value
BLALOCK_ALZHEIMERS_DISEASE_DN	1237	Genes down-regulated in brain from patients with Alzheimer's disease.	92	0.0744	2.37e-52	1.13e-48		DACOSTA_UV_RESPONSE_VIA_ERCC3_DN	855	Genes down-regulated in fibroblasts expressing mutant forms of ERCC3 [GeneID=2071] after UV irradiation.	39	0.0456	5.99e-24	2.87e-20
KIM_ALL_DISORDERS_CALB1_CORR_UP	548	Genes whose expression significantly and positively correlated with the density of CALB1-positive [GeneID=793] GABAergic interneurons in the BA9 brain region across all subjects with psychiatric disorders.	49	0.0894	1.74e-31	4.15e-28		SCHAEFFER_PROSTATE_DEVELOPMENT_6HR_DN	514	Genes down-regulated in the urogenital sinus (UGS) of day E16 females exposed to the androgen dihydrotestosterone [PubChem=10635] for 6 h.	28	0.0545	2.01e-19	4.8e-16
MIKKELSEN_NPC_ICP_WITH_H3K4ME3	445	Genes with intermediate-CpG-density promoters (ICP) bearing histone H3 trimethylation mark at K4 (H3K4me3) in neural progenitor cells (NPC).	44	0.0989	3.45e-30	5.5e-27		KOINUMA_TARGETS_OF_SMAD2_OR_SMAD3	824	Genes with promoters occupied by SMAD2 or SMAD3 [GeneID=4087, 4088] in HaCaT cells (keratinocyte) according to a ChIP-chip analysis.	33	0.04	1.13e-18	1.81e-15
BENPORATH_ES_WITH_H3K27ME3	1118	Set 'H3K27 bound': genes posessing the trimethylated H3K27 (H3K27me3) mark in their promoters in human embryonic stem cells, as identified by ChIP on chip.	54	0.0483	1.17e-21	1.4e-18		PILON_KLF1_TARGETS_DN	1972	Genes down-regulated in erythroid progenitor cells from fetal livers of E13.5 embryos with KLF1 [GeneID=10661] knockout compared to those from the wild type embryos.	46	0.0233	1.67e-16	2e-13
RIGGI_EWING_SARCOMA_PROGENITOR_UP	430	Genes up-regulated in mesenchymal stem cells (MSC) engineered to express EWS-FLI1 [GeneID=2130;2321] fusion protein.	35	0.0814	2.02e-21	1.93e-18		GOBERT_OLIGODENDROCYTE_DIFFERENTIATION_DN	1080	Genes down-regulated during differentiation of Oli-Neu cells (oligodendroglial precursor) in response to PD174265 [PubChem=4709].	33	0.0306	2.93e-15	2.8e-12
BENPORATH_EED_TARGETS	1062	Set 'Eed targets': genes identified by ChIP on chip as targets of the Polycomb protein EED [GeneID=8726] in human embryonic stem cells.	52	0.049	3.85e-21	3.07e-18		MILI_PSEUDOPODIA_HAPTOTAXIS_DN	668	Transcripts depleted from pseudopodia of NIH/3T3 cells (fibroblast) in response to haptotactic migratory stimulus by fibronectin, FN1 [GeneID=2335].	26	0.0389	1.25e-14	8.79e-12
REACTOME_NEURONAL_SYSTEM	279	Genes involved in Neuronal System	29	0.1039	7.09e-21	4.84e-18		BLALOCK_ALZHEIMERS_DISEASE_UP	1691	Genes up-regulated in brain from patients with Alzheimer's disease.	40	0.0237	1.29e-14	8.79e-12
BENPORATH_SUZ12_TARGETS	1038	Set 'Suz12 targets': genes identified by ChIP on chip as targets of the Polycomb protein SUZ12 [GeneID=23512] in human embryonic stem cells.	50	0.0482	4.65e-20	2.78e-17		MARTENS_BOUND_BY_PML_RARA_FUSION	456	Genes with promoters occupied by PML-RARA fusion [GeneID=5371,5914] protein in acute promyelocytic leukemia(APL) cells NB4 and two APL primary blasts, based on Chip-seq data.	22	0.0482	2.04e-14	1.22e-11
GOZGIT_ESR1_TARGETS_DN	781	Genes down-regulated in TMX2-28 cells (breast cancer) which do not express ESR1 [GeneID=2099]) compared to the parental MCF7 cells which do.	40	0.0512	3.86e-17	2.05e-14		DANG_BOUND_BY_MYC	1103	Genes whose promoters are bound by MYC [GeneID=4609], according to MYC Target Gene Database.	32	0.029	3.28e-14	1.74e-11
REACTOME_TRANSMISSION_ACROSS_CHEMICAL_SYNAPSES	186	Genes involved in Transmission across Chemical Synapses	21	0.1129	3.31e-16	1.58e-13		CUI_TCF21_TARGETS_2_DN	830	All significantly down-regulated genes in kidney glomeruli isolated from TCF21 [Gene ID=6943] knockout mice.	28	0.0337	3.89e-14	1.86e-11
ZHENG_BOUND_BY_FOXP3	491	Genes whose promoters are bound by FOXP3 [GeneID=50943] based an a ChIP-chip analysis.	31	0.0631	5.39e-16	2.34e-13		GRAESSMANN_APOPTOSIS_BY_DOXORUBICIN_DN	1781	Genes down-regulated in ME-A cells (breast cancer) undergoing apoptosis in response to doxorubicin [PubChem=31703].	39	0.0219	3.21e-13	1.3e-10
SCHAEFFER_PROSTATE_DEVELOPMENT_48HR_DN	428	Genes down-regulated in the urogenital sinus (UGS) of day E16 females exposed to the androgen dihydrotestosterone [PubChem=10635] for 48 h.	29	0.0678	7.71e-16	3.07e-13		KRIEG_HYPOXIA_NOT_VIA_KDM3A	770	Genes induced under hypoxia independently of KDM3A [GeneID=55818] in RCC4 cells (renal carcinoma) expressing VHL [GeneID=7428].	26	0.0338	3.26e-13	1.3e-10
BENPORATH_PRC2_TARGETS	652	Set 'PRC2 targets': Polycomb Repression Complex 2 (PRC) targets; identified by ChIP on chip on human embryonic stem cells as genes that: posess the trimethylated H3K27 mark in their promoters and are bound by SUZ12 [GeneID=23512] and EED [GeneID=8726] Polycomb proteins.	35	0.0537	9.5e-16	3.45e-13		WONG_ADULT_TISSUE_STEM_MODULE	721	The 'adult tissue stem' module: genes coordinately up-regulated in a compendium of adult tissue stem cells.	24	0.0333	3.74e-12	1.38e-09
MARSON_BOUND_BY_FOXP3_UNSTIMULATED	1229	Genes with promoters bound by FOXP3 [GeneID=50943] in unstimulated hybridoma cells.	48	0.0391	1.01e-15	3.45e-13		BENPORATH_MYC_TARGETS_WITH_EBOX	230	Set 'Myc targets1': targets of c-Myc [GeneID=4609] identified by ChIP on chip in cultured cell lines, focusing on E-box-containing genes; high affinity bound subset	15	0.0652	4.51e-12	1.54e-09
MIKKELSEN_MEF_ICP_WITH_H3K4ME3_AND_H3K27ME3	38	Genes with intermediate-CpG-density promoters (ICP) bearing the bivalent tri-methylation marks at H3K4 (H3K4me3) and H3K27 (H3K27me3) in MEF cells (embryonic fibroblasts).	12	0.3158	1.69e-15	5.39e-13		PEREZ_TP53_TARGETS	1174	Genes up-regulated in the HMEC cells (primary mammary epithelium) upon expression of TP53 [GeneID=7157] off adenoviral vector.	30	0.0256	5.3e-12	1.62e-09
REACTOME_NEUROTRANSMITTER_RECEPTOR_BINDING_AND_DOWNSTREAM_TRANSMISSION_IN_THE_POSTSYNAPTIC_CELL	137	Genes involved in Neurotransmitter Receptor Binding And Downstream Transmission In The Postsynaptic Cell	18	0.1314	2.96e-15	8.85e-13		BENPORATH_SOX2_TARGETS	734	Set 'Sox2 targets': genes upregulated and identified by ChIP on chip as SOX2 [GeneID=6657] transcription factor targets in human embryonic stem cells.	24	0.0327	5.43e-12	1.62e-09
PLASARI_TGFB1_TARGETS_10HR_DN	244	Genes down-regulated in MEF cells (embryonic fibroblast) upon stimulation with TGFB1 [GeneID=7040] for 10 h.	22	0.0902	7.53e-15	2.12e-12		STARK_PREFRONTAL_CORTEX_22Q11_DELETION_UP	195	Genes up-regulated in prefrontal cortex (PFC) of mice carrying a hemizygotic microdeletion in the 22q11.2 region.	14	0.0718	6.48e-12	1.82e-09
YOSHIMURA_MAPK8_TARGETS_UP	1305	Genes up-regulated in vascular smooth muscle cells (VSMC) by MAPK8 (JNK1) [GeneID=5599].	48	0.0368	9.66e-15	2.49e-12		BERENJENO_TRANSFORMED_BY_RHOA_DN	394	Genes down-regulated in NIH3T3 cells (fibroblasts) transformed by expression of contitutively active (Q63L) form of RHOA [GeneID=387] off plasmid vector.	18	0.0457	1.26e-11	3.2e-09
GRAESSMANN_APOPTOSIS_BY_DOXORUBICIN_DN	1781	Genes down-regulated in ME-A cells (breast cancer) undergoing apoptosis in response to doxorubicin [PubChem=31703].	57	0.032	9.88e-15	2.49e-12		PEREZ_TP53_AND_TP63_TARGETS	205	Genes up-regulated in HMEC cells (primary mammary epithelium) upon expression of both of TP53 [GeneID=7157] and the transcriptionally active isoform of TP63 [GeneID=8626] off adenoviral vectors.	14	0.0683	1.27e-11	3.2e-09
GOBERT_OLIGODENDROCYTE_DIFFERENTIATION_DN	1080	Genes down-regulated during differentiation of Oli-Neu cells (oligodendroglial precursor) in response to PD174265 [PubChem=4709].	43	0.0398	1.79e-14	4.29e-12		FULCHER_INFLAMMATORY_RESPONSE_LECTIN_VS_LPS_UP	579	Genes up-regulated in monocyte-derived dendritic cells (MDDC) after stimulation with galecin-1 (lectin, LGALS1) [GeneID=3956] compared to that with bacterial lipopolysaccharide (LPS).	21	0.0363	1.81e-11	4.34e-09
DACOSTA_UV_RESPONSE_VIA_ERCC3_DN	855	Genes down-regulated in fibroblasts expressing mutant forms of ERCC3 [GeneID=2071] after UV irradiation.	38	0.0444	2.2e-14	5.02e-12		BLALOCK_ALZHEIMERS_DISEASE_DN	1237	Genes down-regulated in brain from patients with Alzheimer's disease.	30	0.0243	1.91e-11	4.34e-09
DUTERTRE_ESTRADIOL_RESPONSE_24HR_DN	505	Genes down-regulated in MCF7 cells (breast cancer) at 24 h of estradiol [PubChem=5757] treatment.	29	0.0574	5.41e-14	1.18e-11		PEREZ_TP63_TARGETS	355	Genes up-regulated in the HMEC cells (primary mammary epithelium) upon expression of the transcriptionally active isoform of TP63 [GeneID=8626] off adenoviral vector.	17	0.0479	2.27e-11	4.93e-09
WONG_ADULT_TISSUE_STEM_MODULE	721	The 'adult tissue stem' module: genes coordinately up-regulated in a compendium of adult tissue stem cells.	34	0.0472	1.03e-13	2.14e-11		GENTILE_UV_HIGH_DOSE_DN	312	Selected genes down-regulated in WS1 (fibroblast) in response to irradiation with high dose UV-C.	16	0.0513	3.23e-11	6.72e-09
LEIN_NEURON_MARKERS	69	Genes enriched in neurons in the adult mouse brain identified through correlation-based searches seeded with neuron cell-type specific gene expression patterns.	13	0.1884	1.78e-13	3.55e-11		ZWANG_CLASS_3_TRANSIENTLY_INDUCED_BY_EGF	222	Class III of genes transiently induced by EGF [GeneID =1950] in 184A1 cells (mammary epithelium).	14	0.0631	3.7e-11	7.37e-09
PILON_KLF1_TARGETS_DN	1972	Genes down-regulated in erythroid progenitor cells from fetal livers of E13.5 embryos with KLF1 [GeneID=10661] knockout compared to those from the wild type embryos.	58	0.0294	1.98e-13	3.78e-11		LEE_BMP2_TARGETS_UP	745	Genes up-regulated in uterus upon knockout of BMP2 [GeneID=650].	23	0.0309	4.78e-11	9.14e-09
VERHAAK_GLIOBLASTOMA_PRONEURAL	177	Genes correlated with proneural type of glioblastoma multiforme tumors.	18	0.1017	2.73e-13	5.01e-11		DIAZ_CHRONIC_MEYLOGENOUS_LEUKEMIA_UP	1382	Genes up-regulated in CD34+ [GeneID=947] cells isolated from bone marrow of CML (chronic myelogenous leukemia) patients, compared to those from normal donors.	31	0.0224	5.99e-11	1.1e-08
KIM_BIPOLAR_DISORDER_OLIGODENDROCYTE_DENSITY_CORR_UP	682	Genes whose expression significantly and positively correlated with oligodendrocyte density in layer VI of BA9 brain region in patients with bipolar disorder.	32	0.0469	6.38e-13	1.13e-10		NUYTTEN_NIPP1_TARGETS_DN	848	Genes down-regulated in PC3 cells (prostate cancer) after knockdown of NIPP1 [GeneID=5511] by RNAi.	24	0.0283	1.04e-10	1.85e-08
BENPORATH_NANOG_TARGETS	988	Set 'Nanog targets': genes upregulated and identified by ChIP on chip as Nanog [GeneID=79923] transcription factor targets in human embryonic stem cells.	38	0.0385	1.81e-12	3.09e-10		MILI_PSEUDOPODIA_CHEMOTAXIS_DN	457	Transcripts depleted in pseudopodia of NIH/3T3 cells (fibroblast) in response to the chemotactic migration stimulus by lysophosphatidic acid (LPA) [PubChem=3988].	18	0.0394	1.4e-10	2.4e-08
KIM_ALL_DISORDERS_OLIGODENDROCYTE_NUMBER_CORR_UP	756	Genes whose expression was significantly and positively correlated with the number of perineuronal oligodendrocytes in the layer III of BA9 brain region.	33	0.0437	1.95e-12	3.22e-10		ZHU_CMV_ALL_DN	128	Down-regulated at any timepoint following infection of primary human foreskin fibroblasts with CMV	11	0.0859	1.77e-10	2.92e-08
DODD_NASOPHARYNGEAL_CARCINOMA_DN	1375	Genes down-regulated in nasopharyngeal carcinoma (NPC) compared to the normal tissue.	45	0.0327	3.76e-12	6e-10		KARLSSON_TGFB1_TARGETS_DN	207	Genes down-regulated by TGFB1 [GeneID=7040] in MEF cells (embryonic fibroblast) via TGFB1R [GeneID=7046].	13	0.0628	1.97e-10	3.14e-08
List of top 30 MsigDB GO gene sets enriched in the cluster 1								List of top 30 MsigDB GO gene sets enriched in the cluster 2
Gene Set Name	# Genes in Gene Set (K)	Description	# Genes in Overlap (k)	k/K	p-value	FDR q-value		Gene Set Name	# Genes in Gene Set (K)	Description	# Genes in Overlap (k)	k/K	p-value	FDR q-value
GO_NEURON_PART	1265	Any constituent part of a neuron, the basic cellular unit of nervous tissue.	93	0.0735	1.66e-52	9.8e-49		GO_REGULATION_OF_TRANSCRIPTION_FROM_RNA_POLYMERASE_II_PROMOTER	1784	Any process that modulates the frequency, rate or extent of transcription from an RNA polymerase II promoter.	64	0.0359	2.3e-33	1.36e-29
GO_NEURON_PROJECTION	942	A prolongation or process extending from a nerve cell, e.g. an axon or dendrite.	82	0.087	9.01e-52	2.67e-48		GO_NEGATIVE_REGULATION_OF_NITROGEN_COMPOUND_METABOLIC_PROCESS	1517	Any process that stops, prevents, or reduces the frequency, rate or extent of the chemical reactions and pathways involving nitrogen or nitrogenous compounds.	56	0.0369	1.08e-29	3.2e-26
GO_CELL_PROJECTION	1786	A prolongation or process extending from a cell, e.g. a flagellum or axon.	103	0.0577	1.68e-48	3.32e-45		GO_POSITIVE_REGULATION_OF_GENE_EXPRESSION	1733	Any process that increases the frequency, rate or extent of gene expression.	55	0.0317	6e-26	8.9e-23
GO_SYNAPSE	754	The junction between a nerve fiber of one neuron and another neuron or muscle fiber or glial cell; the site of interneuronal communication.	70	0.0928	5.9e-46	8.72e-43		GO_POSITIVE_REGULATION_OF_BIOSYNTHETIC_PROCESS	1805	Any process that activates or increases the frequency, rate or extent of the chemical reactions and pathways resulting in the formation of substances.	56	0.031	6.02e-26	8.9e-23
GO_SYNAPSE_PART	610	Any constituent part of a synapse, the junction between a nerve fiber of one neuron and another neuron or muscle fiber or glial cell.	58	0.0951	1.19e-38	1.4e-35		GO_NEGATIVE_REGULATION_OF_GENE_EXPRESSION	1493	Any process that decreases the frequency, rate or extent of gene expression.	50	0.0335	1.37e-24	1.62e-21
GO_POSTSYNAPSE	378	The part of a synapse that is part of the post-synaptic cell.	45	0.119	2.14e-34	2.11e-31		GO_REGULATION_OF_PHOSPHORUS_METABOLIC_PROCESS	1618	Any process that modulates the frequency, rate or extent of the chemical reactions and pathways involving phosphorus or compounds containing phosphorus.	49	0.0303	3.15e-22	3.1e-19
GO_AXON	418	The long process of a neuron that conducts nerve impulses, usually away from the cell body to the terminals and varicosities, which are sites of storage and release of neurotransmitter.	46	0.11	1.34e-33	1.14e-30		GO_REGULATORY_REGION_NUCLEIC_ACID_BINDING	818	Interacting selectively and non-covalently with a nucleic acid region that regulates a nucleic acid-based process.	36	0.044	1.22e-21	1.03e-18
GO_SYNAPTIC_MEMBRANE	261	A specialized area of membrane on either the presynaptic or the postsynaptic side of a synapse, the junction between a nerve fiber of one neuron and another neuron or muscle fiber or glial cell.	38	0.1456	1.62e-32	1.2e-29		GO_NEGATIVE_REGULATION_OF_CELL_COMMUNICATION	1192	Any process that decreases the frequency, rate or extent of cell communication.	42	0.0352	1.68e-21	1.24e-18
GO_CELL_JUNCTION	1151	A cellular component that forms a specialized region of connection between two or more cells or between a cell and the extracellular matrix.	68	0.0591	2.57e-32	1.69e-29		GO_NEGATIVE_REGULATION_OF_TRANSCRIPTION_FROM_RNA_POLYMERASE_II_PROMOTER	740	Any process that stops, prevents, or reduces the frequency, rate or extent of transcription from an RNA polymerase II promoter.	34	0.0459	4.65e-21	3.05e-18
GO_CELL_PROJECTION_PART	946	Any constituent part of a cell projection, a prolongation or process extending from a cell, e.g. a flagellum or axon.	57	0.0603	1.46e-27	8.66e-25		GO_ENZYME_BINDING	1737	Interacting selectively and non-covalently with any enzyme.	49	0.0282	6.22e-21	3.68e-18
GO_NEUROGENESIS	1402	Generation of cells within the nervous system.	67	0.0478	1.68e-26	9.04e-24		GO_REGULATION_OF_PROTEIN_MODIFICATION_PROCESS	1710	Any process that modulates the frequency, rate or extent of the covalent alteration of one or more amino acid residues within a protein.	48	0.0281	2.03e-20	1.09e-17
GO_POSTSYNAPTIC_MEMBRANE	205	A specialized area of membrane facing the presynaptic membrane on the tip of the nerve ending and separated from it by a minute cleft (the synaptic cleft). Neurotransmitters cross the synaptic cleft and transmit the signal to the postsynaptic membrane.	30	0.1463	5.66e-26	2.79e-23		GO_REGULATION_OF_CELL_PROLIFERATION	1496	Any process that modulates the frequency, rate or extent of cell proliferation.	45	0.0301	2.59e-20	1.28e-17
GO_TRANSPORTER_COMPLEX	321	A protein complex facilitating transport of molecules (proteins, small molecules, nucleic acids) into, out of or within a cell, or between cells.	35	0.109	1.17e-25	5.34e-23		GO_NEGATIVE_REGULATION_OF_RESPONSE_TO_STIMULUS	1360	Any process that stops, prevents, or reduces the frequency, rate or extent of a response to a stimulus.	42	0.0309	2.13e-19	9.69e-17
GO_SYNAPTIC_SIGNALING	424	Cell-cell signaling to or from a synapse.	38	0.0896	1.18e-24	4.98e-22		GO_SEQUENCE_SPECIFIC_DNA_BINDING	1037	Interacting selectively and non-covalently with DNA of a specific nucleotide composition, e.g. GC-rich DNA binding, or with a specific sequence motif or type of DNA e.g. promotor binding or rDNA binding.	37	0.0357	3.47e-19	1.47e-16
GO_REGULATION_OF_SYNAPSE_STRUCTURE_OR_ACTIVITY	232	Any process that modulates the physical form or the activity of a synapse, the junction between a neuron and a target (neuron, muscle, or secretory cell).	30	0.1293	2.38e-24	9.4e-22		GO_POSITIVE_REGULATION_OF_TRANSCRIPTION_FROM_RNA_POLYMERASE_II_PROMOTER	1004	Any process that activates or increases the frequency, rate or extent of transcription from an RNA polymerase II promoter.	36	0.0359	9.36e-19	3.69e-16
GO_NEURON_DIFFERENTIATION	874	The process in which a relatively unspecialized cell acquires specialized features of a neuron.	51	0.0584	4.26e-24	1.57e-21		GO_REGULATION_OF_INTRACELLULAR_SIGNAL_TRANSDUCTION	1656	Any process that modulates the frequency, rate or extent of intracellular signal transduction.	45	0.0272	1.27e-18	4.71e-16
GO_PLASMA_MEMBRANE_REGION	929	A membrane that is a (regional) part of the plasma membrane.	52	0.056	9.83e-24	3.42e-21		GO_CELLULAR_RESPONSE_TO_ORGANIC_SUBSTANCE	1848	Any process that results in a change in state or activity of a cell (in terms of movement, secretion, enzyme production, gene expression, etc.) as a result of an organic substance stimulus.	47	0.0254	2.64e-18	9.18e-16
GO_DENDRITE	451	A neuron projection that has a short, tapering, often branched, morphology, receives and integrates signals from other neurons or from sensory stimuli, and conducts a nerve impulse towards the axon or the cell body.	38	0.0843	1.07e-23	3.52e-21		GO_DOUBLE_STRANDED_DNA_BINDING	764	Interacting selectively and non-covalently with double-stranded DNA.	31	0.0406	9.43e-18	3.1e-15
GO_MEMBRANE_REGION	1134	A membrane that is a part of a larger membrane. Examples include the apical region of the plasma membrane of an epithelial cell and the various regions of the endoplasmic reticulum membrane.	57	0.0503	1.16e-23	3.62e-21		GO_REGULATION_OF_MULTICELLULAR_ORGANISMAL_DEVELOPMENT	1672	Any process that modulates the frequency, rate or extent of multicellular organismal development.	44	0.0263	1.06e-17	3.3e-15
GO_NEURON_DEVELOPMENT	687	The process whose specific outcome is the progression of a neuron over time, from initial commitment of the cell to a specific fate, to the fully functional differentiated cell.	45	0.0655	2.3e-23	6.81e-21		GO_POSITIVE_REGULATION_OF_RESPONSE_TO_STIMULUS	1929	Any process that activates, maintains or increases the rate of a response to a stimulus.	47	0.0244	1.4e-17	4.13e-15
GO_INTRINSIC_COMPONENT_OF_PLASMA_MEMBRANE	1649	The component of the plasma membrane consisting of the gene products and protein complexes having either part of their peptide sequence embedded in the hydrophobic region of the membrane or some other covalently attached group such as a GPI anchor that is similarly embedded in the membrane.	68	0.0412	2.75e-23	7.74e-21		GO_POSITIVE_REGULATION_OF_CELL_COMMUNICATION	1532	Any process that increases the frequency, rate or extent of cell communication.	42	0.0274	1.52e-17	4.28e-15
GO_SOMATODENDRITIC_COMPARTMENT	650	The region of a neuron that includes the cell body (cell soma) and the dendrite, but excludes the axon.	43	0.0662	1.56e-22	4.2e-20		GO_REGULATION_OF_CELL_DEATH	1472	Any process that modulates the rate or frequency of cell death.	40	0.0272	1.32e-16	3.55e-14
GO_MODULATION_OF_SYNAPTIC_TRANSMISSION	301	Any process that modulates the frequency or rate of synaptic transmission, the process of communication from a neuron to a target (neuron, muscle, or secretory cell) across a synapse.	31	0.103	4.12e-22	1.06e-19		GO_REGULATION_OF_CELL_DIFFERENTIATION	1492	Any process that modulates the frequency, rate or extent of cell differentiation, the process in which relatively unspecialized cells acquire specialized structural and functional features.	40	0.0268	2.07e-16	5.33e-14
GO_GOLGI_APPARATUS	1445	A compound membranous cytoplasmic organelle of eukaryotic cells, consisting of flattened, ribosome-free vesicles arranged in a more or less regular stack.	61	0.0422	1.97e-21	4.86e-19		GO_CELL_DEVELOPMENT	1426	The process whose specific outcome is the progression of the cell over time, from its formation to the mature structure.	39	0.0273	2.68e-16	6.6e-14
GO_MEMBRANE_PROTEIN_COMPLEX	1020	Any protein complex that is part of a membrane.	51	0.05	3.84e-21	9.1e-19		GO_POSITIVE_REGULATION_OF_MOLECULAR_FUNCTION	1791	Any process that activates or increases the rate or extent of a molecular function, an elemental biological activity occurring at the molecular level, such as catalysis or binding.	43	0.024	6.79e-16	1.61e-13
GO_ION_TRANSPORT	1262	The directed movement of charged atoms or small charged molecules into, out of or within a cell, or between cells, by means of some agent such as a transporter or pore.	56	0.0444	1.02e-20	2.33e-18		GO_CYTOSKELETON	1967	Any of the various filamentous elements that form the internal framework of cells, and typically remain after treatment of the cells with mild detergent to remove membrane constituents and soluble components of the cytoplasm.	45	0.0229	7.6e-16	1.73e-13
GO_CELL_DEVELOPMENT	1426	The process whose specific outcome is the progression of the cell over time, from its formation to the mature structure.	59	0.0414	2.5e-20	5.4e-18		GO_MACROMOLECULAR_COMPLEX_BINDING	1399	Interacting selectively and non-covalently with any macromolecular complex.	38	0.0272	8.38e-16	1.84e-13
GO_CELL_PART_MORPHOGENESIS	633	The process in which the anatomical structures of a cell part are generated and organized.	40	0.0632	2.56e-20	5.4e-18		GO_RNA_POLYMERASE_II_TRANSCRIPTION_FACTOR_ACTIVITY_SEQUENCE_SPECIFIC_DNA_BINDING	629	Interacting selectively and non-covalently with a specific DNA sequence in order to modulate transcription by RNA polymerase II.	26	0.0413	3.06e-15	6.48e-13
GO_EXCITATORY_SYNAPSE	197	A synapse in which an action potential in the presynaptic cell increases the probability of an action potential occurring in the postsynaptic cell.	25	0.1269	2.69e-20	5.5e-18		GO_REGULATION_OF_ANATOMICAL_STRUCTURE_MORPHOGENESIS	1021	Any process that modulates the frequency, rate or extent of anatomical structure morphogenesis.	32	0.0313	3.96e-15	7.97e-13
GO_ION_TRANSMEMBRANE_TRANSPORT	822	A process in which an ion is transported from one side of a membrane to the other by means of some agent such as a transporter or pore.	45	0.0547	2.84e-20	5.51e-18		GO_TRANSCRIPTION_FACTOR_ACTIVITY_RNA_POLYMERASE_II_CORE_PROMOTER_PROXIMAL_REGION_SEQUENCE_SPECIFIC_BINDING	328	Interacting selectively and non-covalently with a sequence of DNA that is in cis with and relatively close to a core promoter for RNA polymerase II (RNAP II) in order to modulate transcription by RNAP II.	20	0.061	4.04e-15	7.97e-13
List of top 30 DAVID terms enriched in the cluster 1								List of top 30 DAVID terms enriched in the cluster 2
Category	List Total	Term	Count	% (involved genes/total genes in cluster	PValue	FDR		Category	List Total	Term	Count	% (involved genes/total genes in cluster	PValue	FDR
UP_KEYWORDS	489	Synapse	48	9.00563	1.5348e-23	2.00373e-20		UP_KEYWORDS	277	Phosphoprotein	195	(involved genes/total genes in cluster	5.00281e-36	6.44018e-33
GOTERM_CC_DIRECT	457	GO:0045202~synapse	55	10.3189	3.74109e-21	5.18113e-18		UP_KEYWORDS	277	Nucleus	119	38.8889	2.92665e-18	3.76751e-15
UP_TISSUE	483	Brain	282	52.9081	1.41263e-17	1.67499e-14		UP_KEYWORDS	277	Transcription regulation	68	22.2222	4.72314e-17	6.08015e-14
GOTERM_CC_DIRECT	457	GO:0045211~postsynaptic membrane	33	6.19137	1.12402e-16	1.55431e-13		UP_KEYWORDS	277	Transcription	68	22.2222	3.53135e-16	4.32987e-13
UP_TISSUE	483	Diencephalon	39	7.31707	9.0694e-16	1.05471e-12		GOTERM_CC_DIRECT	259	GO:0005634~nucleus	142	46.4052	6.39279e-16	9.10383e-13
GOTERM_CC_DIRECT	457	GO:0030054~cell junction	57	10.6942	1.50226e-15	2.15383e-12		GOTERM_CC_DIRECT	259	GO:0005654~nucleoplasm	69	22.549	1.90524e-14	2.6068e-11
UP_TISSUE	483	Brain cortex	52	9.7561	2.31408e-15	2.76446e-12		GOTERM_CC_DIRECT	259	GO:0005737~cytoplasm	144	47.0588	5.26571e-13	7.18958e-10
UP_TISSUE	483	Cerebellum	92	17.2608	2.90207e-15	3.41949e-12		UP_KEYWORDS	277	Ubl conjugation	55	17.9739	5.5455e-13	7.13885e-10
UP_KEYWORDS	489	Cell junction	52	9.7561	3.07998e-15	4.06342e-12		GOTERM_BP_DIRECT	258	GO:0006351~transcription, DNA-templated	68	22.2222	7.59545e-13	1.29153e-09
GOTERM_CC_DIRECT	457	GO:0030424~axon	38	7.12946	7.96024e-14	1.10245e-10		GOTERM_BP_DIRECT	258	GO:0006355~regulation of transcription, DNA-templated	72	23.5294	6.56788e-11	1.11686e-07
UP_KEYWORDS	489	Postsynaptic cell membrane	26	4.87805	8.33642e-14	1.08857e-10		UP_TISSUE	276	Brain	162	52.9412	1.01699e-10	1.18106e-07
GOTERM_CC_DIRECT	457	GO:0030425~dendrite	43	8.06754	3.07369e-13	4.25759e-10		GOTERM_MF_DIRECT	248	GO:0005515~protein binding	104	33.9869	1.23776e-10	1.77685e-07
GOTERM_CC_DIRECT	457	GO:0014069~postsynaptic density	30	5.62852	3.34329e-13	4.62963e-10		UP_KEYWORDS	277	Acetylation	79	25.817	1.96402e-10	2.5283e-07
UP_KEYWORDS	489	Phosphoprotein	237	44.4653	6.73058e-12	8.78704e-09		UP_KEYWORDS	277	Repressor	28	9.15033	4.88782e-10	6.29215e-07
UP_KEYWORDS	489	Alternative splicing	166	31.1445	3.00635e-11	3.92489e-08		UP_KEYWORDS	277	Cytoplasm	98	32.0261	5.22472e-10	6.72584e-07
GOTERM_CC_DIRECT	457	GO:0016020~membrane	231	43.3396	3.71579e-11	5.14608e-08		UP_KEYWORDS	277	Isopeptide bond	36	11.7647	6.11566e-09	7.87276e-06
GOTERM_BP_DIRECT	423	GO:0051965~positive regulation of synapse assembly	16	3.00188	5.79512e-11	9.86094e-08		GOTERM_BP_DIRECT	258	GO:0000122~negative regulation of transcription from RNA polymerase II promoter	33	10.7843	1.51082e-08	2.56914e-05
GOTERM_CC_DIRECT	457	GO:0043025~neuronal cell body	41	7.69231	7.63141e-11	1.05689e-07		UP_SEQ_FEATURE	257	compositionally biased region:Pro-rich	33	10.7843	1.59237e-08	2.47489e-05
UP_KEYWORDS	489	Glycoprotein	138	25.8912	2.41034e-10	3.14677e-07		UP_KEYWORDS	277	DNA-binding	48	15.6863	1.66367e-08	2.14166e-05
GOTERM_CC_DIRECT	457	GO:0043005~neuron projection	34	6.37899	1.10768e-09	1.53405e-06		GOTERM_MF_DIRECT	248	GO:0003677~DNA binding	56	18.3007	6.45506e-08	9.26648e-05
INTERPRO	451	IPR013098:Immunoglobulin I-set	19	3.56473	3.74915e-09	5.76807e-06		GOTERM_BP_DIRECT	258	GO:0045944~positive regulation of transcription from RNA polymerase II promoter	38	12.4183	7.84004e-08	0.000133319
UP_KEYWORDS	489	Ion channel	27	5.06567	2.20437e-08	2.87788e-05		GOTERM_MF_DIRECT	248	GO:0008134~transcription factor binding	20	6.53595	4.41995e-07	0.000634498
UP_SEQ_FEATURE	442	topological domain:Cytoplasmic	116	21.7636	2.88163e-08	4.6809e-05		GOTERM_MF_DIRECT	248	GO:0003682~chromatin binding	23	7.51634	8.57349e-07	0.00123075
UP_KEYWORDS	489	Cell projection	40	7.50469	2.96603e-08	3.87225e-05		UP_KEYWORDS	277	Coiled coil	68	22.2222	1.06048e-06	0.00136516
INTERPRO	451	IPR003591:Leucine-rich repeat, typical subtype	19	3.56473	5.90692e-08	9.08781e-05		GOTERM_CC_DIRECT	259	GO:0005829~cytosol	49	16.0131	1.22955e-06	0.00167874
KEGG_PATHWAY	176	mmu04723:Retrograde endocannabinoid signaling	15	2.81426	6.67988e-08	8.41969e-05		UP_KEYWORDS	277	Alternative splicing	92	30.0654	2.54669e-06	0.00327833
GOTERM_BP_DIRECT	423	GO:0007411~axon guidance	18	3.37711	7.49353e-08	0.000127509		UP_KEYWORDS	277	Activator	22	7.18954	2.86515e-05	0.0368771
GOTERM_BP_DIRECT	423	GO:0007399~nervous system development	29	5.4409	7.64999e-08	0.000130172		GOTERM_BP_DIRECT	258	GO:0045892~negative regulation of transcription, DNA-templated	23	7.51634	2.93319e-05	0.0498671
INTERPRO	451	IPR003598:Immunoglobulin subtype 2	22	4.12758	9.16297e-08	0.000140972		UP_SEQ_FEATURE	257	compositionally biased region:Ser-rich	18	5.88235	4.56591e-05	0.0709407
UP_TISSUE	483	Hippocampus	61	11.4447	1.02501e-07	0.000121538		GOTERM_BP_DIRECT	258	GO:0045893~positive regulation of transcription, DNA-templated	22	7.18954	8.03065e-05	0.136473
