# Supplementary material for: Consequences of early life stress on genomic landscape of H3K4me3 in prefrontal cortex of adult mice
Source: BMC Genomics. 2018 Feb 9;19(Suppl 3):93. doi: 10.1186/s12864-018-4479-2 (PMC5836825; doi:10.1186/s12864-018-4479-2)
Supplement: Supplementary file 4 — H3K4me3 peaks differentially enriched in PFC of MS mice. (XLSX 18 kb) [file 12864_2018_4479_MOESM4_ESM.xlsx]

## Sheet: Лист2
Table1: H3K4me3 peaks differentially enriched in PFC of MS mice
Peak location	Phred q-value (peak-calling)	Peak mean counts	log2-FC	q-value (DE)	Gene symbol	Gene name	Ensembl id
chr2:18995766-18999011	166.791	280.772	0.390043	0.0220307	Pip4k2a	phosphatidylinositol-5-phosphate 4-kinase, type II, alpha	ENSMUSG00000026736.1
					4930426L09Rik	RIKEN cDNA 4930426L09 gene	ENSMUSG00000026737.12
chr19:5794703-5803576	151.655	824.861	0.305623	0.0366469	Malat1	metastasis associated lung adenocarcinoma transcript 1 (non-coding RNA)	ENSMUSG00000092341.2
					Gm20417		ENSMUSG00000092267.1
					Gm27694		ENSMUSG00000098462.1
					Gm37376		ENSMUSG00000102349.1
chr13:5861484-5867082	119.256	445.116	0.316777	0.0484754	Klf6	Kruppel-like factor 6	ENSMUSG00000000078.6
chr4:139351319-139353371	174.277	204.236	0.43091	0.0525799	Mrto4	mRNA turnover 4, ribosome maturation factor	ENSMUSG00000028741.13
					Ubr4	ubiquitin protein ligase E3 component n-recognin 4	ENSMUSG00000066036.14
					Emc1	ER membrane protein complex subunit 1	ENSMUSG00000078517.11
chr13:91806943-91808786	192.566	188.162	0.396747	0.0525799	Zcchc9	zinc finger, CCHC domain containing 9	ENSMUSG00000021621.15
chr1:176812266-176815458	148.407	283.233	0.368845	0.0525799	Sdccag8	serologically defined colon cancer antigen 8	ENSMUSG00000026504.17
					Cep170	centrosomal protein 170	ENSMUSG00000057335.11
chr7:92873879-92876360	112.214	178.867	0.405797	0.0593424	Ddias	DNA damage-induced apoptosis suppressor	ENSMUSG00000030641.10
					Prcp	prolylcarboxypeptidase (angiotensinase C)	ENSMUSG00000061119.7
chr2:156989986-156992429	149.35	180.534	0.406648	0.0660315	Ndrg3	N-myc downstream regulated gene 3	ENSMUSG00000027634.14
chr2:26908981-26912469	180.822	300.463	0.315555	0.080513	Med22	mediator complex subunit 22	ENSMUSG00000015776.12
					Rpl7a	ribosomal protein L7A	ENSMUSG00000062647.16
					Gm22879		ENSMUSG00000064829.3
					Gm23969		ENSMUSG00000065258.1
chr11:117114318-117119532	89.4996	327.397	0.312908	0.0865091	Sec14l1	SEC14-like lipid binding 1	ENSMUSG00000020823.16
chr11:78244661-78247055	228.357	272.142	0.316591	0.0865091	Supt6	suppressor of Ty 6	ENSMUSG00000002052.6
					Sdf2	stromal cell derived factor 2	ENSMUSG00000002064.10
chr12:110599519-110604521	87.1182	278.813	0.323597	0.0865091	Dync1h1	dynein cytoplasmic 1 heavy chain 1	ENSMUSG00000018707.13
chr12:95690993-95699369	139.552	743.534	0.248438	0.0865091	Flrt2	fibronectin leucine rich transmembrane protein 2	ENSMUSG00000047414.6
chr8:56550339-56552387	225.45	251.13	0.342169	0.0865091	Fbxo8	F-box protein 8	ENSMUSG00000038206.13
					Cep44	centrosomal protein 44	ENSMUSG00000038215.15
chr9:107768428-107771512	153.118	240.511	0.354632	0.0865091	Rbm5	RNA binding motif protein 5	ENSMUSG00000032580.12
chr9:107768428-107771512	153.118	240.511	0.354632	0.0865091	AI593442	expressed sequence AI593442	ENSMUSG00000078307.3
					RP23-35N23.1		ENSMUSG00000111020.1
chr15:98950353-98954356	82.7593	206.025	0.367254	0.0865091	Tuba1a	tubulin, alpha 1A	ENSMUSG00000072235.5
chr10:99261041-99267999	134.557	598.914	0.275537	0.0865091	Dusp6	dual specificity phosphatase 6	ENSMUSG00000019960.8
					RP23-193A14.2		ENSMUSG00000112544.1
chr8:65617706-65620344	91.4315	170.965	0.440234	0.0865091	March1	membrane-associated ring finger (C3HC4) 1	ENSMUSG00000036469.16
chr8:124721051-124723171	149.815	175.027	0.394527	0.0865091	Arv1	ARV1 homolog, fatty acid homeostasis modulator	ENSMUSG00000031982.5
					Ttc13	tetratricopeptide repeat domain 13	ENSMUSG00000037300.18
chr11:98770570-98776216	128.696	430.399	0.283703	0.0892055	Nr1d1	nuclear receptor subfamily 1, group D, member 1	ENSMUSG00000020889.11
chr14:16363880-16367279	131.798	248.394	0.340557	0.0918984	Top2b	topoisomerase (DNA) II beta	ENSMUSG00000017485.10
chr2:148871752-148875910	123.687	335.696	0.310539	0.0918984	Cst3	cystatin C	ENSMUSG00000027447.6
chr12:4916705-4918846	133.599	171.248	0.394258	0.0918984	Atad2b	ATPase family, AAA domain containing 2B	ENSMUSG00000052812.5
chr4:109201013-109202600	236.225	197.285	0.355038	0.0918984	Osbpl9	oxysterol binding protein-like 9	ENSMUSG00000028559.17
chr3:88949277-88952074	155.297	256.838	0.343322	0.0918984	Ash1l	ash1 (absent, small, or homeotic)-like (Drosophila)	ENSMUSG00000028053.13
					Dap3	death associated protein 3	ENSMUSG00000068921.14
chr1:56964086-56974016	71.513	524.328	0.299029	0.0939537	9130024F11Rik	RIKEN cDNA 9130024F11 gene	ENSMUSG00000087022.4
chr5:9721667-9726849	73.4807	290.349	0.297513	0.095995	Grm3	glutamate receptor, metabotropic 3	ENSMUSG00000003974.6
chr2:73311549-73313535	173.496	187.026	0.37927	0.0964408	Scrn3	secernin 3	ENSMUSG00000008226.14
					Cir1	corepressor interacting with RBPJ, 1	ENSMUSG00000041777.11
chr11:90385652-90391404	55.633	242.502	0.347537	0.0964408	Hlf	hepatic leukemia factor	ENSMUSG00000003949.16
chr5:96160178-96163476	112.593	245.241	0.330692	0.0964408	Cnot6l	CCR4-NOT transcription complex, subunit 6-like	ENSMUSG00000034724.17
chr3:36150761-36152902	148.155	168.151	0.38474	0.0964408	D3Ertd254e	DNA segment, Chr 3, ERATO Doi 254, expressed	ENSMUSG00000033883.11
chr11:100618185-100620571	194.625	257.886	0.318835	0.0964408	Dnajc7	DnaJ heat shock protein family (Hsp40) member C7	ENSMUSG00000014195.15
					Nkiras2	NFKB inhibitor interacting Ras-like protein 2	ENSMUSG00000017837.12
chr16:57120687-57123433	159.405	235.878	0.314538	0.0964408	Tomm70a	translocase of outer mitochondrial membrane 70 homolog A (yeast)	ENSMUSG00000022752.8
chr11:77982738-77985688	152.622	282.898	0.312718	0.0964408	Phf12	PHD finger protein 12	ENSMUSG00000037791.15
chr7:127231587-127233996	182.966	228.165	0.329966	0.0978964	Sept1	septin 1	ENSMUSG00000000486.13
					Zfp553	zinc finger protein 553	ENSMUSG00000045598.10
chr6:24662462-24665801	144.588	280.049	0.303275	0.0978964	Wasl	Wiskott-Aldrich syndrome-like (human)	ENSMUSG00000029684.14
chr2:32740984-32743493	97.798	158.846	0.383127	0.0978964	6330409D20Rik	RIKEN cDNA 6330409D20 gene	ENSMUSG00000009551.2
chr5:14514453-14517184	97.9884	175.791	0.379755	0.0978964	Pclo	piccolo (presynaptic cytomatrix protein)	ENSMUSG00000061601.15
chr4:136284216-136286951	147.292	216.988	0.351266	0.0978964	Zfp46	zinc finger protein 46	ENSMUSG00000051351.14
chr7:60002203-60005350	59.1945	153.977	0.390384	0.0978964	Snurf	SNRPN upstream reading frame	ENSMUSG00000000948.16
					Gm38393		ENSMUSG00000102627.1
chr18:54984645-54993388	125.764	684.641	0.20702	0.0978964	Zfp608	zinc finger protein 608	ENSMUSG00000052713.8
					Gm4221	predicted gene 4221	ENSMUSG00000096948.1
chr2:53190394-53192928	217.352	283.361	0.301064	0.0978964	Arl6ip6	ADP-ribosylation factor-like 6 interacting protein 6	ENSMUSG00000026960.6
					Prpf40a	pre-mRNA processing factor 40A	ENSMUSG00000061136.14
chr3:105957735-105960415	164.833	227.29	0.331807	0.0978964	Wdr77	WD repeat domain 77	ENSMUSG00000000561.14
					Atp5f1	ATP synthase, H+ transporting, mitochondrial F0 complex, subunit B1	ENSMUSG00000000563.17
					Gm42890		ENSMUSG00000105852.4
chr12:98627603-98629111	181.179	154.843	0.381279	0.0978964	Spata7	spermatogenesis associated 7	ENSMUSG00000021007.13
Bold-marked genes were used for real-time PCR validation.
Phred q-value (peak-calling) - FDR-adjusted significance of peak call, assessed by MACS2;
log2-FC - log2 fold change value for differentially enriched peaks estimated by DESeq2;
q-value (DE) - Significance of differential enrichment of peaks, adjusted by Benjamini-Hochberg algorithm;
