# Supplementary material for: Consequences of early life stress on genomic landscape of H3K4me3 in prefrontal cortex of adult mice
Source: BMC Genomics. 2018 Feb 9;19(Suppl 3):93. doi: 10.1186/s12864-018-4479-2 (PMC5836825; doi:10.1186/s12864-018-4479-2)
Supplement: Supplementary file 5 — Reactome pathways significantly up- and dowregulated by stress. (XLSX 24 kb) [file 12864_2018_4479_MOESM5_ESM.xlsx]

## Sheet: Table S5
Table S5. REACTOME pathways significantly up- and dowregulated by stress										Number of REACTOME pathways significantly up- and dowregulated by stress
category	pathway		MS group			HD group				categories	MS	HD	overlaping*
		SIZE	NES	NOM p-val	FDR q-val	NES	NOM p-val	FDR q-val		positively regulated
positively regulated										cell cycle	20	1	0
RNA metabolism	MRNA PROCESSING	114	4.26932	0	0	2.8695	0	0.00174198		RNA metabolism	18	8	8
	PROCESSING OF CAPPED INTRON CONTAINING PRE MRNA	97	4.04767	0	0	2.75458	0	0.00273858		metabolic processes	17	4	4
	METABOLISM OF RNA	213	3.73372	0	0					deasese	13	0	0
	MRNA SPLICING	70	3.3575	0	0	2.24794	0	0.0341213		protein metabolism	13	0	0
	NONSENSE MEDIATED DECAY ENHANCED BY THE EXON JUNCTION COMPLEX	83	3.13711	0	0	2.14617	0.00197239	0.0459169		transcription	12	1	1
	METABOLISM OF MRNA	173	3.132	0	0	2.18847	0.00202429	0.0404589		immune system	11	0	0
	TRANSPORT OF MATURE TRANSCRIPT TO CYTOPLASM	40	2.58703	0	0.00132306					transport	7	0	0
	TRANSPORT OF MATURE MRNA DERIVED FROM AN INTRONLESS TRANSCRIPT	30	2.58171	0	0.00141896					neuronal system	5	1	1
	ACTIVATION OF THE MRNA UPON BINDING OF THE CAP BINDING COMPLEX AND EIFS AND SUBSEQUENT BINDING TO 43S	36	2.53254	0	0.00171557					DNA repair	4	1	1
	MRNA SPLICING MINOR PATHWAY	32	2.37959	0	0.0041879	2.39138	0	0.0178936		developmental biology	3	0	0
	METABOLISM OF NON CODING RNA	43	2.30863	0.00396825	0.00601544	2.18951	0	0.04321		programmed cell death	2	0	0
	MRNA CAPPING	27	2.26344	0.0020202	0.00689752					negatively regulated
	PROCESSING OF CAPPED INTRONLESS PRE MRNA	19	2.09336	0.00854701	0.0161615					signal transduction	10	4	4
	DESTABILIZATION OF MRNA BY AUF1 HNRNP D0	42	2.00539	0.0141414	0.0251481					metabolic processes	3	0	0
	REGULATION OF MRNA STABILITY BY PROTEINS THAT BIND AU RICH ELEMENTS	70	2.00324	0.00798403	0.0252565					extracellular matrix organization	2	2	2
	MRNA 3 END PROCESSING	20	1.97063	0.0105932	0.0290799
	DEADENYLATION DEPENDENT MRNA DECAY	36	1.95682	0.00389105	0.0309539					* - number of pathways overlapping between MS and HD groups
	SLBP DEPENDENT PROCESSING OF REPLICATION DEPENDENT HISTONE PRE MRNAS	10	1.86962	0.0106383	0.0444689	2.28345	0	0.0298917
cell cycle	CELL CYCLE	296	2.94117	0	0
	CELL CYCLE MITOTIC	242	2.67036	0	0.000884257
	CELL CYCLE CHECKPOINTS	95	2.57051	0	0.00158787
	RECRUITMENT OF MITOTIC CENTROSOME PROTEINS AND COMPLEXES	51	2.35721	0	0.00475689
	AUTODEGRADATION OF THE E3 UBIQUITIN LIGASE COP1	42	2.35246	0	0.00490765
	AUTODEGRADATION OF CDH1 BY CDH1 APC C	51	2.34702	0	0.00482105
	P53 DEPENDENT G1 DNA DAMAGE RESPONSE	47	2.30192	0	0.00614927
	APC C CDC20 MEDIATED DEGRADATION OF MITOTIC PROTEINS	58	2.28963	0.00202429	0.00612571
	APC C CDH1 MEDIATED DEGRADATION OF CDC20 AND OTHER APC C CDH1 TARGETED PROTEINS IN LATE MITOSIS EARLY G1	57	2.26022	0	0.0067948
	P53 INDEPENDENT G1 S DNA DAMAGE CHECKPOINT	43	2.22181	0	0.00796449
	CYCLIN E ASSOCIATED EVENTS DURING G1 S TRANSITION	53	1.98391	0.00399202	0.0276712
	SCFSKP2 MEDIATED DEGRADATION OF P27 P21	44	1.96252	0.00406504	0.0300938
	MITOTIC M M G1 PHASES	128	1.94151	0.00392157	0.0330304
	SCF BETA TRCP MEDIATED DEGRADATION OF EMI1	42	1.9151	0.0114723	0.0370206
	LOSS OF NLP FROM MITOTIC CENTROSOMES	44	1.91223	0.00992064	0.037245
	REGULATION OF MITOTIC CELL CYCLE	67	1.89682	0.0160643	0.0395413
	MITOTIC G2 G2 M PHASES	66	1.88233	0.00609756	0.0421561
	CDK MEDIATED PHOSPHORYLATION AND REMOVAL OF CDC6	41	1.8822	0.00967118	0.0418278
	CDT1 ASSOCIATION WITH THE CDC6 ORC ORIGIN COMPLEX	43	1.84135	0.0180361	0.0495074
	S PHASE	85	1.83884	0.0139442	0.049789
	DEPOSITION_OF_NEW_CENPA_CONTAINING_NUCLEOSOMES_AT_THE_CENTROMERE		-	-	-	2.18003	0.00208333	0.0397574
metabolic processes	TCA CYCLE AND RESPIRATORY ELECTRON TRANSPORT	105	4.15377	0	0	3.06015	0	0
	RESPIRATORY ELECTRON TRANSPORT ATP SYNTHESIS BY CHEMIOSMOTIC COUPLING AND HEAT PRODUCTION BY UNCOUPLING PROTEINS	72	3.82161	0	0	2.43637	0	0.0179904
	RESPIRATORY ELECTRON TRANSPORT	58	3.61689	0	0	2.3276	0.00191571	0.0231533
	METABOLISM OF AMINO ACIDS AND DERIVATIVES	129	2.52253	0.00387597	0.00169903
	PYRUVATE METABOLISM AND CITRIC ACID TCA CYCLE	37	2.45388	0	0.00231389
	REGULATION OF ORNITHINE DECARBOXYLASE ODC	43	2.35119	0.00195312	0.00483254
	CHOLESTEROL BIOSYNTHESIS	19	2.32382	0	0.00549083	2.2067	0	0.0420059
	CITRIC ACID CYCLE TCA CYCLE	19	2.27287	0	0.00660132
	GLUCONEOGENESIS	23	2.26892	0	0.00665419
	METABOLISM OF CARBOHYDRATES	167	2.26226	0.00189036	0.00683258
	INSULIN SYNTHESIS AND PROCESSING	18	2.24846	0	0.00722289
	GLUCOSE METABOLISM	48	2.24103	0	0.00744557
	METABOLISM OF VITAMINS AND COFACTORS	42	2.23368	0	0.00778677
	REGULATION OF GLUCOKINASE BY GLUCOKINASE REGULATORY PROTEIN	24	2.22998	0.00205339	0.00781676
	METABOLISM OF LIPIDS AND LIPOPROTEINS	316	2.07503	0.00571429	0.0175031
	SYNTHESIS OF VERY LONG CHAIN FATTY ACYL COAS	13	2.04219	0.0056391	0.0208403
	FATTY ACYL COA BIOSYNTHESIS	17	1.95292	0.00208333	0.0313854
deasese	INFLUENZA LIFE CYCLE	111	3.79095	0	0
	HIV INFECTION	161	3.54388	0	0
	INFLUENZA VIRAL RNA TRANSCRIPTION AND REPLICATION	80	3.42571	0	0
	HIV LIFE CYCLE	98	3.20797	0	0
	LATE PHASE OF HIV LIFE CYCLE	88	2.90478	0	5.74504e-05
	INTERACTIONS OF VPR WITH HOST CELLULAR PROTEINS	30	2.39136	0	0.00400693
	HOST INTERACTIONS OF HIV FACTORS	100	2.37088	0	0.00436284
	TRANSPORT OF RIBONUCLEOPROTEINS INTO THE HOST NUCLEUS	25	2.30147	0	0.00603325
	FORMATION OF THE HIV1 EARLY ELONGATION COMPLEX	27	2.26911	0	0.00676509
	VIF MEDIATED DEGRADATION OF APOBEC3G	40	2.20456	0	0.00889539
	DIABETES PATHWAYS	99	2.15632	0.00389864	0.0110179
	INTEGRATION OF PROVIRUS	8	1.98648	0	0.0274994
	EARLY PHASE OF HIV LIFE CYCLE	10	1.85979	0.0159363	0.0452785
protein metabolism	METABOLISM OF PROTEINS	307	4.29934	0	0
	3 UTR MEDIATED TRANSLATIONAL REGULATION	73	3.22305	0	0
	PEPTIDE CHAIN ELONGATION	66	3.08007	0	0
	TRANSLATION	107	3.0745	0	0
	SRP DEPENDENT COTRANSLATIONAL PROTEIN TARGETING TO MEMBRANE	85	2.93484	0	0
	ASPARAGINE N LINKED GLYCOSYLATION	67	2.52412	0	0.00170707
	POST TRANSLATIONAL PROTEIN MODIFICATION	128	2.48458	0	0.00187638
	FORMATION OF THE TERNARY COMPLEX AND SUBSEQUENTLY THE 43S COMPLEX	31	2.1856	0	0.00940476
	TRNA AMINOACYLATION	32	2.11908	0.0019305	0.0141538
	MITOCHONDRIAL PROTEIN IMPORT	42	2.08339	0	0.0169455
	PREFOLDIN MEDIATED TRANSFER OF SUBSTRATE TO CCT TRIC	16	2.03042	0.00199601	0.0222774
	PROTEIN FOLDING	33	1.98995	0.013834	0.0270934
	CYTOSOLIC TRNA AMINOACYLATION	19	1.85104	0.00754717	0.0470819
transcription	TRANSCRIPTION	141	3.62997	0	0	2.41136	0	0.0183825
	RNA POL II TRANSCRIPTION	76	2.98918	0	0
	RNA POL II PRE TRANSCRIPTION EVENTS	48	2.63428	0	0.000922147
	RNA POL I RNA POL III AND MITOCHONDRIAL TRANSCRIPTION	80	2.49945	0	0.00172891
	FORMATION OF RNA POL II ELONGATION COMPLEX	33	2.30112	0.00198413	0.00594801
	CLEAVAGE OF GROWING TRANSCRIPT IN THE TERMINATION REGION	28	2.29093	0.00199601	0.00621075
	GENERIC TRANSCRIPTION PATHWAY	171	2.28014	0	0.00655208
	RNA POL II TRANSCRIPTION PRE INITIATION AND PROMOTER OPENING	37	2.19823	0.00200803	0.00871656
	ELONGATION ARREST AND RECOVERY	22	2.02263	0	0.0229025
	RNA POL III TRANSCRIPTION	34	1.98095	0.0041841	0.0279007
	RNA POL I TRANSCRIPTION INITIATION	22	1.93809	0.00978474	0.0333419
	RNA POL I TRANSCRIPTION	47	1.85998	0.0094518	0.0456073
immune system	ADAPTIVE IMMUNE SYSTEM	363	3.26225	0	0
	ANTIGEN PROCESSING UBIQUITINATION PROTEASOME DEGRADATION	158	3.10583	0	0
	CLASS I MHC MEDIATED ANTIGEN PROCESSING PRESENTATION	183	3.01959	0	0
	DOWNSTREAM SIGNALING EVENTS OF B CELL RECEPTOR BCR	76	2.6697	0	0.000853765
	SIGNALING BY THE B CELL RECEPTOR BCR	100	2.6161	0	0.001032
	ER PHAGOSOME PATHWAY	49	2.23235	0	0.00775836
	ANTIVIRAL MECHANISM BY IFN STIMULATED GENES	53	2.19881	0.00412371	0.00875544
	CYTOKINE SIGNALING IN IMMUNE SYSTEM	193	2.14573	0.00201207	0.0117039
	ACTIVATION OF NF KAPPAB IN B CELLS	52	2.12461	0	0.0136067
	CROSS PRESENTATION OF SOLUBLE EXOGENOUS ANTIGENS ENDOSOMES	40	1.97464	0.00590551	0.0286918
	MHC CLASS II ANTIGEN PRESENTATION	72	1.83858	0.0102881	0.0494725
transport	TRANS GOLGI NETWORK VESICLE BUDDING	53	2.18225	0.00195312	0.0094356
	LIGAND GATED ION CHANNEL TRANSPORT	14	2.06266	0.00396825	0.0184803
	AMINO ACID TRANSPORT ACROSS THE PLASMA MEMBRANE	23	2.02574	0.00193798	0.0226951
	GOLGI ASSOCIATED VESICLE BIOGENESIS	46	1.94555	0.00206612	0.0324335
	GLUCOSE TRANSPORT	29	1.90503	0.0136187	0.0379799
	TRANSFERRIN ENDOCYTOSIS AND RECYCLING	18	1.89394	0.00948767	0.0400302
	MEMBRANE TRAFFICKING	100	1.86802	0.0143737	0.0445598
neuronal system	GABA A RECEPTOR ACTIVATION	10	2.34318	0	0.00484195	2.46975	0	0.0187859
	TRANSMISSION ACROSS CHEMICAL SYNAPSES	152	2.22289	0	0.00801619
	NEUROTRANSMITTER RECEPTOR BINDING AND DOWNSTREAM TRANSMISSION IN THE POSTSYNAPTIC CELL	110	2.20272	0	0.0087742
	NEURONAL SYSTEM	226	2.06964	0.00201207	0.0177375
	GLUTAMATE NEUROTRANSMITTER RELEASE CYCLE	14	1.92817	0.0102459	0.0347649
DNA repair	DNA REPAIR	91	2.92022	0	5.97484e-05	2.36974	0	0.018111
	FORMATION OF TRANSCRIPTION COUPLED NER TC NER REPAIR COMPLEX	27	2.72165	0	0.000538639
	TRANSCRIPTION COUPLED NER TC NER	40	2.33892	0	0.00489158
	NUCLEOTIDE EXCISION REPAIR	45	2.20415	0.00201207	0.00877354
developmental biology	CRMPS IN SEMA3A SIGNALING	14	1.9311	0.0077821	0.034447
	SEMAPHORIN INTERACTIONS	60	1.90946	0.00824742	0.0376498
	SIGNALING BY ROBO RECEPTOR	27	1.87995	0.0235294	0.042119
programmed cell death	REGULATION OF APOPTOSIS	49	2.27946	0.00192308	0.00646408
	APOPTOSIS	122	1.86549	0.013834	0.0446813
negatively regulated
signal transduction	OLFACTORY SIGNALING PATHWAY	35	-3.78482	0	0
	GPCR DOWNSTREAM SIGNALING	330	-3.49477	0	0	-2.39251	0	0.0238874
	PEPTIDE LIGAND BINDING RECEPTORS	89	-3.44543	0	0
	SIGNALING BY GPCR	409	-3.41831	0	0	-3.0732	0	0
	GPCR LIGAND BINDING	219	-3.38327	0	0	-2.78108	0	0.00140453
	CLASS A1 RHODOPSIN LIKE RECEPTORS	140	-3.02321	0	0	-2.85379	0	0.00123707
	CLASS B 2 SECRETIN FAMILY RECEPTORS	69	-2.47351	0	0.00304998
	G ALPHA Q SIGNALLING EVENTS	110	-2.44186	0	0.00371256
	GASTRIN CREB SIGNALLING PATHWAY VIA PKC AND MAPK	128	-2.24808	0	0.0132228
	PROSTANOID LIGAND RECEPTORS	5	-2.02722	0.0019802	0.0489202
metabolic processes	XENOBIOTICS	12	-2.61471	0	0.00109077
	CYTOCHROME P450 ARRANGED BY SUBSTRATE TYPE	33	-2.48865	0	0.0031004
	PHASE1 FUNCTIONALIZATION OF COMPOUNDS	42	-2.07137	0	0.0394791
extracellular matrix organization	COLLAGEN FORMATION	43	-2.26267	0	0.0142033	-2.33597	0.00197628	0.02545
	EXTRACELLULAR MATRIX ORGANIZATION	52	-2.25871	0.0039604	0.013201	-2.3618	0.00205761	0.0255945
SIZE	number of genes in pathway
NES	normalised enrichment score
NOM p-val	nominal p-value
FDR q-val	the false discovery rate (the estimated probability that a gene set with a given NES represents a false positive finding)
